# Supplementary material for: A microRNA generated via lysosomal processing of ribosomal RNA suppresses proinflammatory responses
Source: Life Sci Alliance. 2026 May 4;9(7):e202503536. doi: 10.26508/lsa.202503536 (PMC13139743; doi:10.26508/lsa.202503536)
Supplement: Supplementary file 1 [file LSA-2025-03536_TableS1.xlsx]

## Sheet: Sheet1
Copy #	Chromosome	start	end
1	chr14	2112023	2112040
2	chr14	2156295	2156312
3	chr14	2200567	2200584
4	chr14	2244839	2244856
5	chr14	2289111	2289128
6	chr14	2333383	2333400
7	chr14	2377655	2377672
8	chr14	2421927	2421944
9	chr14	2466199	2466216
10	chr14	2510471	2510488
11	chr14	2554743	2554760
12	chr14	2599015	2599032
13	chr14	2643287	2643304
14	chr14	2687559	2687576
15	chr14	2731831	2731848
16	chr14	2775995	2776012
17	chr13	5782819	5782836
18	chr13	5829789	5829806
19	chr13	5876759	5876776
20	chr13	5923729	5923746
21	chr13	5970699	5970716
22	chr13	6017669	6017686
23	chr13	6064639	6064656
24	chr13	6111609	6111626
25	chr13	6158579	6158596
26	chr13	6205549	6205566
27	chr13	6252519	6252536
28	chr13	6299489	6299506
29	chr13	6346459	6346476
30	chr13	6393429	6393446
31	chr13	6440399	6440416
32	chr13	6487369	6487386
33	chr13	6534339	6534356
34	chr13	6581309	6581326
35	chr13	6628279	6628296
36	chr13	6675249	6675266
37	chr13	6722219	6722236
38	chr13	6769189	6769206
39	chr13	6816159	6816176
40	chr13	6863129	6863146
41	chr13	6910099	6910116
42	chr13	6957069	6957086
43	chr13	7004039	7004056
44	chr13	7051009	7051026
45	chr13	7097979	7097996
46	chr13	7144949	7144966
47	chr13	7191919	7191936
48	chr13	7238889	7238906
49	chr13	7285859	7285876
50	chr13	7332829	7332846
51	chr13	7379799	7379816
52	chr13	7426769	7426786
53	chr13	7473739	7473756
54	chr13	7520709	7520726
55	chr13	7567679	7567696
56	chr13	7614649	7614666
57	chr13	7661619	7661636
58	chr13	7708589	7708606
59	chr13	7755559	7755576
60	chr13	7802529	7802546
61	chr13	7849499	7849516
62	chr13	7896469	7896486
63	chr13	7943439	7943456
64	chr13	7990409	7990426
65	chr13	8037379	8037396
66	chr13	8084349	8084366
67	chr13	8131319	8131336
68	chr13	8178289	8178306
69	chr13	8225259	8225276
70	chr13	8272229	8272246
71	chr13	8319199	8319216
72	chr13	8366169	8366186
73	chr13	8413139	8413156
74	chr13	8460109	8460126
75	chr13	8507079	8507096
76	chr13	8554049	8554066
77	chr13	8601019	8601036
78	chr13	8647989	8648006
79	chr13	8694959	8694976
80	chr13	8741929	8741946
81	chr13	8788899	8788916
82	chr13	8835869	8835886
83	chr13	8882839	8882856
84	chr13	8929809	8929826
85	chr13	8976779	8976796
86	chr13	9023749	9023766
87	chr13	9070719	9070736
88	chr13	9117689	9117706
89	chr13	9163826	9163843
90	chr13	9210172	9210189
91	chr13	9255057	9255074
92	chr13	9304289	9304306
93	chr22	4806144	4806161
94	chr22	4849520	4849537
95	chr22	4892896	4892913
96	chr22	4936272	4936289
97	chr22	4979648	4979665
98	chr22	5023024	5023041
99	chr22	5066400	5066417
100	chr22	5109776	5109793
101	chr22	5153152	5153169
102	chr22	5196528	5196545
103	chr22	5239904	5239921
104	chr22	5283280	5283297
105	chr22	5326656	5326673
106	chr22	5370032	5370049
107	chr22	5413408	5413425
108	chr22	5456784	5456801
109	chr22	5500160	5500177
110	chr22	5543514	5543531
111	chr22	5587593	5587610
112	chr22	5632204	5632221
113	chr22	5677505	5677522
114	chr21	3120557	3120574
115	chr21	3165390	3165407
116	chr21	3210177	3210194
117	chr21	3254964	3254981
118	chr21	3299751	3299768
119	chr21	3344538	3344555
120	chr21	3389325	3389342
121	chr21	3434112	3434129
122	chr21	3478899	3478916
123	chr21	3523686	3523703
124	chr21	3568473	3568490
125	chr21	3613260	3613277
126	chr21	3658047	3658064
127	chr21	3702834	3702851
128	chr21	3747621	3747638
129	chr21	3792408	3792425
130	chr21	3837195	3837212
131	chr21	3881994	3882011
132	chr21	3926379	3926396
133	chr21	3970764	3970781
134	chr21	4015149	4015166
135	chr21	4059534	4059551
136	chr21	4103919	4103936
137	chr21	4148304	4148321
138	chr21	4192689	4192706
139	chr21	4237074	4237091
140	chr21	4281459	4281476
141	chr21	4325844	4325861
142	chr21	4370229	4370246
143	chr21	4414614	4414631
144	chr21	4458999	4459016
145	chr21	4503384	4503401
146	chr21	4547769	4547786
147	chr21	4592154	4592171
148	chr21	4636539	4636556
149	chr21	4680924	4680941
150	chr21	4725309	4725326
151	chr21	4769694	4769711
152	chr21	4814079	4814096
153	chr21	4858464	4858481
154	chr21	4902849	4902866
155	chr21	4947234	4947251
156	chr21	4991619	4991636
157	chr21	5036004	5036021
158	chr21	5080389	5080406
159	chr21	5124774	5124791
160	chr21	5169159	5169176
161	chr21	5213544	5213561
162	chr21	5257929	5257946
163	chr21	5302314	5302331
164	chr21	5346699	5346716
165	chr21	5391084	5391101
166	chr21	5435469	5435486
167	chr21	5479854	5479871
168	chr21	5524240	5524257
169	chr21	5568260	5568277
170	chr15	2518674	2518691
171	chr15	2561215	2561232
172	chr15	2603742	2603759
173	chr15	2646269	2646286
174	chr15	2688796	2688813
175	chr15	2731323	2731340
176	chr15	2773850	2773867
177	chr15	2816377	2816394
178	chr15	2858904	2858921
179	chr15	2901431	2901448
180	chr15	2943958	2943975
181	chr15	2986485	2986502
182	chr15	3029012	3029029
183	chr15	3071539	3071556
184	chr15	3114066	3114083
185	chr15	3156593	3156610
186	chr15	3199120	3199137
187	chr15	3241642	3241659
188	chr15	3285591	3285608
189	chr15	3329540	3329557
190	chr15	3373489	3373506
191	chr15	3417438	3417455
192	chr15	3461387	3461404
193	chr15	3505336	3505353
194	chr15	3549285	3549302
195	chr15	3593234	3593251
196	chr15	3637183	3637200
197	chr15	3681132	3681149
198	chr15	3725081	3725098
199	chr15	3769030	3769047
200	chr15	3812979	3812996
201	chr15	3856928	3856945
202	chr15	3900877	3900894
203	chr15	3944827	3944844
204	chr15	3989756	3989773
205	chr15	4034685	4034702
206	chr15	4079614	4079631
207	chr15	4124543	4124560
208	chr15	4169472	4169489
209	chr15	4214401	4214418
210	chr15	4259330	4259347
211	chr15	4304259	4304276
212	chr15	4349188	4349205
213	chr15	4394117	4394134
214	chr15	4439046	4439063
215	chr15	4483975	4483992
216	chr15	4528904	4528921
217	chr15	4573833	4573850
218	chr15	4618762	4618779
219	chr15	4663698	4663715
