# Supplementary material for: A microRNA generated via lysosomal processing of ribosomal RNA suppresses proinflammatory responses
Source: Life Sci Alliance. 2026 May 4;9(7):e202503536. doi: 10.26508/lsa.202503536 (PMC13139743; doi:10.26508/lsa.202503536)
Supplement: Supplementary file 2 [file LSA-2025-03536_TableS2.xlsx]

## Sheet: Sheet1
miR sequence extension	Counts	Extension length	Origin
	881	0	Either
C	924	1	Either
CG	2355	2	Either
CGC	147	3	chr. 11
CGG	2552	3	28S ribosomal RNA
CGGG	2666	4	28S ribosomal RNA
CGGGT	1899	5	28S ribosomal RNA
CGGGTG	2349	6	28S ribosomal RNA
CGGGTGC	2234	7	28S ribosomal RNA
CGGGTGCG	1490	8	28S ribosomal RNA
CGGGTGCGG	118	9	28S ribosomal RNA
CGGGTGCGGG	30	10	28S ribosomal RNA
CGGGTGCGGGG	29	11	28S ribosomal RNA
CGGGTGCGGGGG	42	12	28S ribosomal RNA
