# Supplementary material for: A microRNA generated via lysosomal processing of ribosomal RNA suppresses proinflammatory responses
Source: Life Sci Alliance. 2026 May 4;9(7):e202503536. doi: 10.26508/lsa.202503536 (PMC13139743; doi:10.26508/lsa.202503536)
Supplement: Supplementary file 3 [file LSA-2025-03536_TableS3.xlsx]

## Sheet: Sheet0
© 2000-2025 QIAGEN. All rights reserved.
Category	p-value	Molecules
Inflammatory Response	3.16E-18-1.39E-03	ABLIM3,ADPRH,AFF1,AGMAT,AIFM2,AKR1C1,ALCAM,ALOX5AP,AMPD3,ANG,ANKRD22,AOX1,APOL3,ARHGAP6,ATF3,ATP2B1,BCL2A1,BDKRB1,BDNF,BID,BIRC3,C1GALT1,C1QTNF1,CA12,CADPS2,CARINH,CASP4,CASP5,CAVIN3,CCL20,CD58,CDH13,CHRNA5,CLDN1,CNST,CNTNAP2,CSF2,CSF3,CTSL,CTSS,CXCL1,CXCL2,CXCL3,CXCL5,CXCL6,CXCL8,CYP51A1,CYP7B1,DHCR7,DNAJC1,EEF1E1,EPM2A,ERAP1,EREG,ERN1,FADS1,FADS2,FASN,FDFT1,FDPS,FGF2,FOXP1,G0S2,GADD45A,GCH1,GDF…
Organismal Injury and Abnormalities	3.16E-18-1.39E-03	ABI3BP,ABLIM3,ACSL5,ACYP2,ADAP1,ADNP2,ADPRH,AFF1,AGMAT,AIFM2,AKR1B1,AKR1C1,AKR1C2,ALCAM,ALOX5AP,AMPD3,ANG,ANKK1,ANKRD22,ANKRD29,ANKRD42,ANO10,AOX1,APOL3,ARHGAP6,ARMCX1,ASB7,ATF3,ATOSB,ATP2B1,ATP6V0C,AVEN,AVPI1,BAZ1A,BCL2A1,BDH1,BDKRB1,BDNF,BEST1,BEX2,BID,BIRC3,BLVRB,BNC1,BPNT2,BRCA2,BTG3,BTN3A3,BVES,C15orf48,C1GALT1,C1QTNF1,C8orf88,CA12,CADPS2,CAP2,CARINH,CASP4,CASP5,CAVIN3,CCDC171,CCL20,CD58,CDH…
Cancer	6.19E-14-1.33E-03	ABI3BP,ABLIM3,ACSL5,ACYP2,ADAP1,ADNP2,ADPRH,AFF1,AGMAT,AIFM2,AKR1B1,AKR1C1,AKR1C2,ALCAM,ALOX5AP,AMPD3,ANG,ANKK1,ANKRD22,ANKRD29,ANKRD42,ANO10,AOX1,APOL3,ARHGAP6,ARMCX1,ASB7,ATF3,ATOSB,ATP2B1,ATP6V0C,AVEN,BCL2A1,BDH1,BDKRB1,BDNF,BEST1,BEX2,BID,BIRC3,BLVRB,BNC1,BPNT2,BRCA2,BTG3,BVES,C15orf48,C1GALT1,C1QTNF1,CA12,CADPS2,CAP2,CASP4,CASP5,CAVIN3,CCDC171,CCL20,CD58,CDH13,CDK14,CEP120,CFAP69,CFL2,CHRNA5…
Connective Tissue Disorders	6.89E-14-1.39E-03	ADPRH,AFF1,AIFM2,AKR1C1,ALOX5AP,AMPD3,ANG,ANKRD22,ARHGAP6,ATF3,ATP2B1,BDKRB1,BDNF,BID,BIRC3,BPNT2,BTG3,CADPS2,CASP5,CAVIN3,CCL20,CEP120,CNST,CNTNAP2,CSF2,CSF3,CTSL,CTSS,CXCL1,CXCL2,CXCL3,CXCL5,CXCL6,CXCL8,CYP7B1,EEF1E1,ERAP1,EREG,ERN1,FADS1,FASN,FDFT1,FDPS,FGF2,FOXP1,G0S2,GBE1,GCH1,GDF15,GPR39,GSDME,HBEGF,HDAC9,HTATIP2,ICAM1,IFIT3,IL1A,IL1B,IL31RA,IL32,IL6,IL7R,IRF1,ITGA2,KCNJ2,KYNU,LACC1,LDLR,LP…
Inflammatory Disease	6.89E-14-1.31E-03	ABI3BP,ABLIM3,ACSL5,ACYP2,ADPRH,AFF1,AGMAT,AIFM2,AKR1C1,ALCAM,ALOX5AP,AMPD3,ANG,ANKRD22,AOX1,ARHGAP6,ATF3,ATP2B1,AVEN,BCL2A1,BDKRB1,BDNF,BID,BIRC3,C1GALT1,CA12,CADPS2,CARINH,CASP4,CASP5,CAVIN3,CCL20,CD58,CDH13,CHRNA5,CLDN1,CNST,CNTNAP2,CPEB4,CSF2,CSF3,CTSL,CTSS,CXCL1,CXCL2,CXCL3,CXCL5,CXCL6,CXCL8,CYP51A1,CYP7B1,DDX60,DHCR7,DNMT3B,EEF1E1,ELK3,ERAP1,EREG,ERN1,FADS1,FADS2,FADS3,FASN,FDFT1,FDPS,FGF2,…
Skeletal and Muscular Disorders	6.89E-14-1.39E-03	ADPRH,AFF1,AIFM2,AKR1C1,ALCAM,ALOX5AP,AMPD3,ANG,ANKRD22,AOX1,ARHGAP6,ATF3,ATP2B1,BDKRB1,BDNF,BID,BIRC3,BLVRB,BPNT2,BRCA2,BTG3,C1GALT1,C1QTNF1,CA12,CADPS2,CAP2,CARINH,CASP4,CASP5,CAVIN3,CCL20,CD58,CDH13,CLDN11,CNST,CNTNAP2,COPE,COX17,CSF2,CSF3,CTSL,CTSS,CXCL1,CXCL2,CXCL3,CXCL5,CXCL6,CXCL8,CYP51A1,CYP7B1,DHCR7,DTNA,EEF1E1,EML1,ERAP1,EREG,ERN1,FADS1,FASN,FDFT1,FDPS,FGF2,FLRT2,FOXP1,G0S2,GADD45A,GAS2…
Metabolic Disease	7.1E-12-1.02E-03	AFF1,AKR1B1,ALOX5AP,AMPD3,ANKRD22,ANKRD42,AOX1,ATF3,BDH1,BDNF,BID,BRCA2,C1GALT1,CA12,CADPS2,CASP4,CASP5,CAVIN3,CCL20,CDH13,CEP120,CFAP69,CHRNA5,CMKLR2,CNTNAP2,COMMD7,CPED1,CSF2,CTSL,CTSS,CXCL1,CXCL2,CXCL3,CXCL5,CXCL6,CXCL8,CYP51A1,CYP7B1,DDX60,DHCR7,DNMT3B,DTNA,EIF1AX,EPM2A,ERAP1,ERN1,ESM1,FADS1,FADS2,FASN,FDFT1,FDPS,FGF2,FOXP1,G0S2,GBE1,GCH1,GCLM,GDF15,GPR39,GRIN2A,GSTO1,HBEGF,HDAC9,HEBP1,HK2,HM…
Cellular Movement	7.69E-12-1.31E-03	AIFM2,AKR1B1,ALCAM,ALOX5AP,ANG,ATF3,ATP6V0C,BDKRB1,BDNF,BID,BPNT2,BRCA2,BTG3,C1GALT1,C1QTNF1,CA12,CADPS2,CCL20,CD58,CDH13,CDK14,CFAP69,CHRNA5,CLDN1,CLDN11,CNTNAP2,CSF2,CSF3,CTSL,CTSS,CXCL1,CXCL2,CXCL3,CXCL5,CXCL6,CXCL8,CYP7B1,DHCR7,DNMT3B,DYRK3,ELK3,ERAP1,EREG,ERN1,ESM1,FADS2,FASN,FDFT1,FDPS,FGF2,FLRT2,FOXP1,FZD8,GADD45A,GALNT12,GCH1,GDF15,GPR39,GSDME,HBEGF,HDAC9,HEBP1,HERC3,HEY1,HK2,HMGA1,HOXA7,…
Gastrointestinal Disease	2.95E-11-1.19E-03	ABI3BP,ABLIM3,ACSL5,ACYP2,AGMAT,AKR1B1,AKR1C1,AKR1C2,ALCAM,ALOX5AP,AMPD3,ANG,ANKRD22,ANKRD42,ANO10,AOX1,ARMCX1,ASB7,ATF3,ATP2B1,AVEN,BAZ1A,BCL2A1,BDH1,BDNF,BID,BIRC3,BPNT2,BRCA2,BTG3,C15orf48,C1GALT1,CA12,CADPS2,CAP2,CARINH,CASP4,CASP5,CAVIN3,CCDC171,CCL20,CD58,CDH13,CEP120,CFAP69,CHRNA5,CLDN1,CLDN11,CLDN12,CMKLR2,CMSS1,CNTNAP2,COA4,COMMD7,COPE,CPEB4,CPED1,CSF2,CSF3,CTSL,CTSS,CXCL1,CXCL2,CXCL3,CX…
Infectious Diseases	3.79E-11-1.12E-03	ABLIM3,ACYP2,ADAP1,ALCAM,ALOX5AP,ANKRD22,ATF3,ATP6V0C,BCL2A1,BDKRB1,BID,BIRC3,BRCA2,C1GALT1,C8orf88,CADPS2,CARINH,CASP4,CASP5,CCL20,CD58,CDH13,CFAP69,CHRNA5,CLEC1A,CMKLR2,CNST,CNTNAP2,CSF2,CSF3,CTSL,CTSS,CXCL1,CXCL2,CXCL3,CXCL5,CXCL6,CXCL8,CYP51A1,CYP7B1,CYSTM1,DHCR7,DNMT3B,DTNA,ERN1,FADS1,FASN,FDFT1,FDPS,FGF2,GADD45A,GCH1,GCLM,GPR39,GRIN2A,GSTO1,HMGA1,HUWE1,ICAM1,IFIT3,IGF2R,IL1A,IL1B,IL32,IL6,I…
Endocrine System Disorders	4.45E-11-1.19E-03	AFF1,AGMAT,AKR1B1,ALOX5AP,AMPD3,ANKRD42,AOX1,ATF3,BDH1,BDNF,BID,BRCA2,C1GALT1,CA12,CADPS2,CASP4,CCL20,CEP120,CFAP69,CMKLR2,CNTNAP2,COMMD7,CPED1,CSF2,CTSL,CTSS,CXCL1,CXCL2,CXCL3,CXCL8,CYB5A,CYP3A5,CYP51A1,CYP7B1,DDX60,DHCR7,DTNA,EIF1AX,ERAP1,ERN1,ESM1,FADS1,FADS2,FASN,FDFT1,FDPS,FGF2,FOXP1,G0S2,GBE1,GDF15,GPR39,GRIN2A,GSTO1,HDAC9,HEBP1,HK2,HMGA1,HSD11B1,HSF2,HUWE1,ICAM1,IFIT3,IL1A,IL1B,IL24,IL32,I…
Immunological Disease	7.14E-11-1.3E-03	ABI3BP,ACSL5,AFF1,AIFM2,AKR1B1,AKR1C1,ALCAM,ALOX5AP,ANG,ANKRD22,ANKRD42,ARHGAP6,ATF3,ATP2B1,BCL2A1,BDNF,BID,BIRC3,C1GALT1,CARINH,CASP4,CCL20,CD58,CDH13,CLDN1,CNTNAP2,CSF2,CSF3,CTSL,CTSS,CXCL1,CXCL2,CXCL3,CXCL5,CXCL6,CXCL8,CYP51A1,DDX60,DHCR7,EEF1E1,ELK3,ERAP1,FADS1,FADS2,FADS3,FASN,FDFT1,FDPS,FGF2,FOXP1,G0S2,GADD45A,GCH1,GDF15,GPANK1,GRIN2A,GSAP,GSTO1,HBEGF,HDAC9,HMGA1,HOXA7,HSD11B1,HSF2,ICAM1,ID…
Skeletal and Muscular System Development and Function	1.71E-10-1.09E-03	AKR1B1,ALOX5AP,ANG,ATF3,BDNF,BVES,CDH13,CSF2,CSF3,CTSL,CXCL1,CXCL2,CXCL3,CXCL8,DIPK2A,EREG,FGF2,FOXP1,GAS2L3,GDF15,HBEGF,HEY1,HSD11B1,ICAM1,IL1A,IL1B,IL32,IL6,IRAK3,IRF1,ITGA2,KCNJ2,KCNMA1,KLF5,LDLR,MMP3,NAMPT,NEDD4,NQO1,NRG1,P2RY6,PDC,PLAUR,PPARG,PRRX1,RBPJ,SCARB1,SLC41A1,SLC41A2,TFPI,TFPI2,TGFBR3,TMEM38B,TNC,TNFAIP3,TNFAIP6,TNFAIP8,TNFRSF10B,VCAM1,WTAP,XIRP2
Dermatological Diseases and Conditions	2.64E-10-1.09E-03	ABLIM3,AFF1,ANKRD22,ANO10,ARHGAP6,AVEN,BID,BIRC3,CA12,CARINH,CASP4,CCL20,CDH13,CLDN1,CSF2,CSF3,CTSL,CTSS,CXCL1,CXCL2,CXCL3,CXCL5,CXCL6,CXCL8,CYP3A5,CYP51A1,DHCR7,ERAP1,EREG,FADS1,FADS2,FASN,FDPS,FGF2,FOXP1,G0S2,GADD45A,GDF15,GSAP,GSTO1,HBEGF,HDAC9,HOXA7,HSF2,ICAM1,IDI1,IFIT3,IL1A,IL1B,IL24,IL31RA,IL32,IL36B,IL6,IL7R,INSIG1,IRF1,ITGA2,KCNJ2,KNSTRN,KYNU,LAMP3,LDLR,LRIG1,LYN,ME1,MICB,MMP3,NAMPT,NAPA…
Lipid Metabolism	3.11E-10-1.18E-03	ACSL5,AFF1,AKR1B1,AKR1C1,AKR1C2,ALOX5AP,ANG,AOX1,ATF3,BDNF,BID,C1QTNF1,CMKLR2,CSF2,CSF3,CTSS,CXCL1,CXCL8,CYB5A,CYP3A5,CYP51A1,CYP7B1,DHCR7,EPM2A,EREG,ERN1,FADS1,FADS2,FASN,FDFT1,FDPS,FGF2,G0S2,GADD45A,GDF15,GPR39,GRIN2A,GSAP,HBEGF,HDAC9,HK2,HMGA1,HSD11B1,ICAM1,IDI1,IGF2R,IL1A,IL1B,IL24,IL32,IL6,INSIG1,IRAK2,IRAK3,KCNMA1,KLF5,LDLR,LIPG,LPIN1,LRP8,LYN,ME1,MGAT2,MGST1,MID1IP1,MMP3,MYO5A,NAMPT,NFE2L1…
Small Molecule Biochemistry	3.11E-10-1.18E-03	ACSL5,AFF1,AKR1B1,AKR1C1,AKR1C2,ALOX5AP,ANG,AOX1,ATF3,BDKRB1,BDNF,BID,BLVRB,C1QTNF1,CMKLR2,CSF2,CSF3,CTSL,CTSS,CXCL1,CXCL8,CYB5A,CYP3A5,CYP51A1,CYP7B1,DHCR7,EPM2A,EREG,ERN1,FADS1,FADS2,FASN,FDFT1,FDPS,FGF2,FOXP1,G0S2,GADD45A,GCH1,GDF15,GPR39,GRIN2A,GSAP,HBEGF,HDAC9,HK2,HMGA1,HSD11B1,ICAM1,IDI1,IGF2R,IL1A,IL1B,IL24,IL32,IL36B,IL6,INSIG1,IRAK2,IRAK3,IRF1,KCNMA1,KLF5,LDLR,LIPG,LPIN1,LRP8,LYN,LZTFL1,…
Vitamin and Mineral Metabolism	3.11E-10-1.09E-03	AKR1B1,AKR1C1,AKR1C2,ATF3,BDNF,C1QTNF1,CSF2,CXCL8,CYB5A,CYP3A5,CYP51A1,CYP7B1,DHCR7,FDFT1,FDPS,FGF2,GDF15,GPR39,HBEGF,HDAC9,HSD11B1,IDI1,IL1A,IL1B,IL6,INSIG1,KCNMA1,LDLR,LIPG,LRP8,NFE2L1,NPC1,NQO1,NRG1,PDSS2,PIP4P1,PLIN2,PPARG,PRLR,RDH11,SCARB1,SLC19A2,SREBF2,UCHL1
Cardiovascular Disease	4.35E-10-1.39E-03	ABI3BP,ADAP1,AKR1C1,ALOX5AP,AMPD3,ANKRD22,ANKRD29,AOX1,APOL3,ARHGAP6,ATF3,ATP2B1,BAZ1A,BDKRB1,BDNF,BID,BIRC3,BLVRB,BRCA2,C1GALT1,C1QTNF1,CA12,CAP2,CARINH,CASP4,CCL20,CDH13,CFAP69,CHRNA5,CNTNAP2,CSF2,CSF3,CTSL,CTSS,CXCL1,CXCL2,CXCL5,CXCL8,CYB5A,CYP3A5,CYP51A1,CYSTM1,DNAJC1,DNMT3B,DTNA,ELK3,EML1,EPM2A,ERAP1,EREG,ERN1,ESM1,FADS1,FADS2,FASN,FDFT1,FGF2,FLRT2,FOXP1,G0S2,GADD45A,GAS2L3,GBE1,GCLM,GDF15,G…
Cell-To-Cell Signaling and Interaction	5.64E-10-1.31E-03	ACSL5,ADAP1,AKR1B1,AKR1C2,ALCAM,ALOX5AP,ANG,ATF3,BCL2A1,BDKRB1,BDNF,BID,BIRC3,BVES,C1GALT1,C1QTNF1,CAP2,CAVIN3,CCL20,CD58,CDH13,CHRNA5,CLEC1A,CMKLR2,CNTNAP2,CSF2,CSF3,CTSL,CTSS,CXCL1,CXCL2,CXCL3,CXCL5,CXCL6,CXCL8,CYP7B1,DIPK2A,DNAJC1,DNMT3B,DTNA,ELK3,ERAP1,EREG,ERN1,ESM1,FADS2,FASN,FDPS,FGF2,FOXP1,GADD45A,GCH1,GDF15,GPR39,GSDME,GSTO1,HBEGF,HDAC9,HEBP1,HK2,HMGA1,HSD11B1,HTATIP2,ICAM1,IGF2R,IL1A,IL…
Cardiovascular System Development and Function	1.31E-09-1.39E-03	AKR1B1,ALCAM,ALOX5AP,ANG,ATF3,BCL2A1,BDKRB1,BDNF,BEX2,C1GALT1,CDH13,CSF2,CSF3,CTSL,CTSS,CXCL1,CXCL2,CXCL5,CXCL8,CYP51A1,DHCR7,DIPK2A,ELK3,ERAP1,EREG,ERN1,ESM1,FGF2,FOXP1,FZD8,GADD45A,GAS2L3,GDF15,GPR39,GSDME,HBEGF,HDAC9,HEY1,HK2,HTATIP2,ICAM1,IGF2R,IL1A,IL1B,IL24,IL6,IRF1,ITGA2,KCNJ2,KCNMA1,KLF5,LDLR,LIPG,LPXN,LRP8,MMP16,MMP3,MXD1,NEDD4,NQO1,NRG1,NRP2,OLR1,P2RX4,P2RY6,PAPPA2,PDC,PLAUR,PPARG,PPP1R…
Organismal Development	1.31E-09-1.39E-03	ACSL5,AFF1,AKR1B1,ALCAM,ALOX5AP,ANG,ATF3,BDNF,BEX2,BNC1,BRCA2,BVES,C1GALT1,C1QTNF1,CCL20,CDH13,CEP120,CFL2,CPEB4,CSF2,CSF3,CTSL,CTSS,CXCL1,CXCL5,CXCL8,CYP51A1,CYP7B1,DHCR7,DIPK2A,DNMT3B,ELK3,EML1,ERAP1,EREG,ERN1,ESM1,FADS2,FASN,FDFT1,FGF2,FLRT2,FOXP1,FZD8,G0S2,GADD45A,GAS2L3,GCLM,GDF15,GPR39,HBEGF,HDAC9,HEY1,HK2,HMGA1,HOXA7,HSD11B1,HSF2,HTATIP2,ICAM1,IGF2R,IL1A,IL1B,IL24,IL32,IL36B,IL6,IL7R,IRAK3…
Immune Cell Trafficking	1.32E-09-1.39E-03	ALCAM,ALOX5AP,ATF3,BDKRB1,BDNF,BID,C1GALT1,C1QTNF1,CCL20,CD58,CSF2,CSF3,CTSL,CTSS,CXCL1,CXCL2,CXCL3,CXCL5,CXCL6,CXCL8,CYP7B1,DNAJC1,ERAP1,ERN1,FASN,FDPS,FGF2,FOXP1,GADD45A,GDF15,GSDME,HBEGF,HDAC9,HEBP1,HOXA7,HSD11B1,ICAM1,IGF2R,IL1A,IL1B,IL24,IL32,IL6,IL7R,IRAK3,IRF1,ITGA2,KLRD1,LDLR,LIPG,LYN,MAP4K3,MGST1,MICB,MID1,MMP3,NAMPT,NEDD4,NFIL3,NFKBIZ,NMI,NPC1,NQO1,NRG1,NRP2,OLR1,P2RY6,PDCD1LG2,PLAUR,PP…
Reproductive System Disease	1.51E-09-1.33E-03	ABI3BP,ABLIM3,ACSL5,ACYP2,ADNP2,ADPRH,AFF1,AGMAT,AIFM2,AKR1B1,AKR1C1,AKR1C2,ALCAM,ALOX5AP,AMPD3,ANG,ANKK1,ANKRD22,ANKRD29,ANKRD42,ANO10,AOX1,APOL3,ARHGAP6,ARMCX1,ASB7,ATF3,ATOSB,ATP2B1,ATP6V0C,BAZ1A,BCL2A1,BDH1,BDKRB1,BDNF,BEX2,BIRC3,BNC1,BRCA2,BTG3,BTN3A3,BVES,C1GALT1,C1QTNF1,CA12,CADPS2,CAP2,CASP4,CASP5,CCDC171,CCL20,CD58,CDH13,CDK14,CEP120,CFAP69,CHRNA5,CLDN1,CLDN11,CLDN12,CLEC1A,CMSS1,CNTNAP2…
Hematological System Development and Function	1.87E-09-1.39E-03	AFF1,ALCAM,ALOX5AP,AMPD3,ANG,ATF3,ATP2B1,ATP6V0C,BCL2A1,BDKRB1,BDNF,BEX2,BID,BIRC3,BRCA2,C1GALT1,C1QTNF1,CCL20,CD58,CDH13,CLDN1,CSF2,CSF3,CTSL,CTSS,CXCL1,CXCL2,CXCL3,CXCL5,CXCL6,CXCL8,CYP7B1,DNAJC1,DYRK3,ERAP1,ERN1,FADS2,FASN,FDPS,FGF2,FOXP1,FZD8,GADD45A,GCH1,GDF15,GSDME,HBEGF,HDAC9,HEBP1,HEY1,HMGA1,HOXA7,HSD11B1,ICAM1,IGF2R,IL1A,IL1B,IL24,IL31RA,IL32,IL36B,IL6,IL7R,IRAK2,IRAK3,IRF1,ITGA2,KLF5,KL…
Cellular Development	2.29E-09-1.39E-03	ACSL5,AFF1,AIFM2,AKR1B1,AKR1C1,ALCAM,ALOX5AP,ANG,ATF3,ATP6V0C,BDKRB1,BDNF,BEX2,BID,BIRC3,BNC1,BRCA2,BTG3,C1GALT1,C1QTNF1,CA12,CASP4,CCL20,CD58,CDH13,CDK14,CHRNA5,CLDN11,CNTNAP2,COMMD7,COX17,CPEB4,CSF2,CSF3,CTSL,CTSS,CXCL1,CXCL2,CXCL3,CXCL5,CXCL8,CYP3A5,CYP51A1,DHCR7,DIPK2A,DNMT3B,DTNA,DYRK3,EPM2A,ERAP1,EREG,ERN1,ESM1,FADS2,FASN,FDFT1,FDPS,FGF2,FOXP1,FZD8,G0S2,GADD45A,GALNT12,GAS2L3,GCH1,GDF15,GPR…
Cellular Growth and Proliferation	2.29E-09-1.39E-03	ACSL5,AFF1,AIFM2,AKR1B1,AKR1C1,ALCAM,ALOX5AP,ANG,ATF3,ATP6V0C,BCL2A1,BDKRB1,BDNF,BEX2,BID,BIRC3,BNC1,BRCA2,BTG3,C1GALT1,C1QTNF1,CA12,CASP4,CCL20,CD58,CDH13,CDK14,CHRNA5,CLDN1,CLDN11,CNTNAP2,COMMD7,COX17,CPEB4,CSF2,CSF3,CTSL,CTSS,CXCL1,CXCL2,CXCL3,CXCL5,CXCL8,CYP3A5,CYP51A1,CYP7B1,DHCR7,DIPK2A,DNMT3B,DYRK3,EPM2A,ERAP1,EREG,ERN1,ESM1,FADS2,FASN,FDFT1,FDPS,FGF2,FOXP1,FZD8,G0S2,GADD45A,GALNT12,GAS2L3…
Organ Development	2.29E-09-1.39E-03	AFF1,AKR1B1,ALOX5AP,ANG,BDNF,BID,C1GALT1,CCL20,CDH13,CLDN1,CSF2,CSF3,CTSL,CXCL1,CXCL2,CXCL5,CXCL6,CXCL8,DIPK2A,EREG,ERN1,FASN,FDPS,FGF2,FOXP1,FZD8,GADD45A,GAS2L3,GDF15,GRIN2A,HBEGF,HDAC9,HEY1,HMGA1,HOXA7,HUWE1,ICAM1,IFIT3,IGF2R,IL1A,IL1B,IL24,IL32,IL36B,IL6,IL7R,IRAK3,IRF1,ITGA2,KCNE4,KLF5,KNSTRN,LDLR,LPIN1,LRIG1,LYN,MCTP1,MGAT2,MXD1,NAMPT,NFE2L1,NFIL3,NFKBIZ,NPC1,NQO1,NRG1,NTM,P2RY6,PDC,PDCD1LG2…
Tissue Development	2.29E-09-1.39E-03	AFF1,AKR1B1,AKR1C1,ALCAM,ALOX5AP,ANG,ATF3,BCL2A1,BDNF,BID,BNC1,C1GALT1,CCL20,CDH13,CLDN1,CLDN11,CNTNAP2,CSF2,CSF3,CTSL,CTSS,CXCL1,CXCL3,CXCL5,CXCL8,CYP7B1,DHCR7,DIPK2A,EPM2A,ERAP1,EREG,ERN1,FASN,FGF2,FOXP1,FZD8,G0S2,GADD45A,GAS2L3,GDF15,GPR39,HBEGF,HDAC9,HEY1,HK2,HMGA1,HOXA7,HSD11B1,HUWE1,ICAM1,IGF2R,IL1A,IL1B,IL24,IL31RA,IL32,IL36B,IL6,IL7R,INSIG1,IRAK3,IRF1,ITGA2,KCNJ2,KCNMA1,KLF5,LDLR,LIPG,LPI…
Cell Death and Survival	3.01E-09-1.35E-03	ACSL5,AIFM2,AKR1B1,AKR1C1,ALCAM,ANG,ATF3,ATP2B1,AVEN,AVPI1,BAZ1A,BCL2A1,BDKRB1,BDNF,BEX2,BID,BIRC3,BRCA2,BTG3,BVES,C1GALT1,C1QTNF1,CADPS2,CASP4,CASP5,CAVIN3,CDH13,CEP120,CLDN1,COMMD7,CPEB4,CSF2,CSF3,CTSL,CTSS,CXCL1,CXCL2,CXCL8,CYP3A5,DCUN1D3,DHCR7,DNMT3B,DYRK3,EEF1E1,EIF1AX,EPM2A,EREG,ERN1,ESM1,FADS1,FASN,FDFT1,FDPS,FGF2,FOXP1,G0S2,GADD45A,GBE1,GCH1,GCLM,GDF15,GPR39,GRIN2A,GSDME,HBEGF,HDAC9,HEBP2…
Tissue Morphology	5.52E-09-1.39E-03	AFF1,ALCAM,ANG,ATF3,ATP2B1,ATP6V0C,BCL2A1,BDKRB1,BDNF,BEX2,BID,BNC1,BRCA2,C1GALT1,CADPS2,CCL20,CDH13,CEP120,CLDN1,CMKLR2,CNTNAP2,CSF2,CSF3,CTSL,CTSS,CXCL1,CXCL8,DNMT3B,DYRK3,ELK3,EPM2A,EREG,ERN1,FADS2,FASN,FDFT1,FDPS,FGF2,FOXP1,G0S2,GADD45A,GAS2L3,GDF15,GPR39,GSDME,HBEGF,HEY1,HMGA1,HSD11B1,HSF2,HTATIP2,ICAM1,IGF2R,IL1A,IL1B,IL24,IL31RA,IL32,IL6,IL7R,INSIG1,IRAK2,IRAK3,IRF1,ITGA2,KLF5,KNSTRN,LDLR,…
Developmental Disorder	9.76E-09-4.96E-04	AFF1,ALCAM,BRCA2,BTG3,C1GALT1,CARINH,CCL20,CD58,CLDN11,CSF2,CSF3,CTSS,CXCL1,CXCL5,CXCL8,CYP51A1,DDX60,DHCR7,FDFT1,FDPS,FGF2,FOXP1,GCH1,GCLM,GRIN2A,ICAM1,IFIT3,IGF2R,IL1A,IL1B,IL6,IL7R,IRF1,JADE2,KYNU,LAMP3,LPIN1,LZTFL1,MCTP1,MICB,MXD1,NAMPT,NFKBIZ,NMI,NQO1,NRG1,P2RX4,PLAUR,PPARG,PTX3,RIPK2,SERPINB2,TGFBR3,TNC,TNFAIP2,TNFAIP3,TNFAIP6,TNFAIP8,TRIM25,TXNRD1,UFM1
Hereditary Disorder	9.76E-09-1.31E-03	AFF1,BPNT2,BRCA2,BTG3,CCL20,CEP120,CSF2,CSF3,CXCL2,CXCL3,CXCL5,CXCL8,CYP51A1,DDX60,FDFT1,FDPS,FGF2,G0S2,GBE1,GCH1,GCLM,HDAC9,HTATIP2,ICAM1,IFIT3,IL1A,IL1B,IL32,IL6,IL7R,IRF1,KYNU,LAMP3,LDLR,MGST1,MXD1,NAMPT,NEDD4,NFKBIZ,NQO1,PLAUR,PPARG,PRIM2,PTX3,RELT,RIPK2,RNF144B,RTTN,SERPINB2,SLC2A10,SLC2A6,STX11,TAPT1,TMEM38B,TMEM53,TNC,TNFAIP2,TNFAIP3,TNFAIP6,TNFAIP8,TREM1,TRIM25,TXNRD1,VCAM1,XYLT1,ZC3H12C
Organismal Survival	1.14E-07-7.76E-04	AFF1,AIFM2,ANG,ARMCX1,ATF3,ATP2B1,ATP6V0C,BDKRB1,BDNF,BEST1,BEX2,BID,BPNT2,BRCA2,BTG3,C1GALT1,C1QTNF1,CA12,CADPS2,CAP2,CAVIN3,CEP120,CFL2,CLDN1,CLDN11,COX17,CSF2,CSF3,CTSL,CXCL1,CXCL2,CXCL3,CXCL5,CXCL6,CXCL8,CYB5A,CYP3A5,CYP51A1,CYP7B1,DHCR7,DNMT3B,DTNA,EEF1E1,ELK3,EML1,EREG,ERN1,FADS1,FADS2,FADS3,FASN,FDFT1,FGF2,FLRT2,FOXP1,GADD45A,GAS2L3,GBE1,GCH1,GCLM,GDF15,GSDME,HBEGF,HERC3,HEY1,HK2,HMGA1,HOX…
Cell Signaling	1.17E-07-1.13E-03	ANG,AVPI1,BDKRB1,BDNF,BIRC3,C1QTNF1,CSF2,EREG,FASN,FGF2,GADD45A,GCH1,GDF15,GSDME,HBEGF,ICAM1,IL1A,IL1B,IL24,IL31RA,IL32,IL36B,IL6,IRAK2,IRAK3,IRF1,LYN,MAP4K3,NFKBIZ,NMI,NQO1,NRG1,P2RX4,P2RY6,PIM2,PPARG,PRLR,PTX3,RIPK2,SCARB1,SEMA3A,STC2,TAB3,TFPI,TGFBR3,TIFA,TNFAIP3,TNIP1,TREM1,TRIM25,TXNRD1,WWC1
Digestive System Development and Function	1.26E-07-1.1E-03	BDNF,BID,CCL20,CFL2,CHRNA5,CSF2,CTSL,CXCL1,CXCL2,CXCL5,CXCL6,CXCL8,DHCR7,EPM2A,ERN1,FADS2,FASN,FDFT1,FDPS,FGF2,G0S2,GCH1,GDF15,GPR39,GRIN2A,HDAC9,HSD11B1,ICAM1,IFIT3,IL1A,IL1B,IL32,IL6,IL7R,KCNE4,KCNJ2,KLF5,LDLR,LPIN1,LRRC8C,LYN,LZTFL1,MCTP1,ME1,NAMPT,NFE2L1,NFIL3,NPC1,NTM,PAPPA2,PLAUR,PLIN2,PPARG,PRLR,PTTG1,RIPK2,RSPO3,SAT1,SEMA3A,SLC2A10,SLC39A14,SREBF2,TFPI,TGFBR3,TNFAIP3,TNFRSF10B,TNIP1,UCHL1…
Hepatic System Development and Function	1.26E-07-1.02E-03	BDNF,BID,CCL20,CXCL1,CXCL2,CXCL5,CXCL6,CXCL8,FADS2,FASN,FDFT1,FDPS,G0S2,GRIN2A,ICAM1,IFIT3,IGF2R,IL1A,IL1B,IL32,IL6,IL7R,KCNE4,LDLR,LPIN1,LRRC8C,LYN,MCTP1,ME1,NAMPT,NFE2L1,NPC1,NTM,PAPPA2,PLAUR,PLIN2,PPARG,RIPK2,SAT1,SLC2A10,SLC39A14,TFPI,TNFAIP3,TNFRSF10B,TNIP1,VCAM1,WDFY2,WTAP
Nutritional Disease	1.3E-07-1.22E-03	ANG,ATF3,BDNF,C1QTNF1,CA12,CCL20,CHRNA5,CMKLR2,CSF2,CTSS,CXCL2,CXCL8,CYB5A,CYP51A1,DHCR7,EPM2A,FADS1,FASN,FDPS,FOXP1,G0S2,GADD45A,GBE1,GDF15,GRIN2A,HBEGF,HMGA1,HSD11B1,ICAM1,IGF2R,IL1A,IL1B,IL6,INHBE,IRAK2,IRAK3,KCNMA1,KLF5,LDLR,LPIN1,LRRC8C,LZTFL1,MCTP1,NAMPT,NPC1,NRG1,P2RY6,PDCD1LG2,PLIN2,PPARG,PRDM16,PRLR,PTER,PTTG1,QSOX1,RIPK2,SAT1,SCARB1,SLC11A2,SRGN,SRXN1,SSTR1,STC2,TGFBR3,TNFAIP3,TXNRD1,UF…
Hepatic System Disease	1.72E-07-7.82E-04	AOX1,BDNF,BID,CAVIN3,CCL20,CNTNAP2,CXCL1,CXCL2,CXCL5,CXCL6,CXCL8,EPM2A,ERN1,FASN,FDFT1,FDPS,GDF15,GRIN2A,HBEGF,HSD11B1,HUWE1,ICAM1,IFIT3,IL1A,IL1B,IL32,IL6,IL7R,INSIG1,KCNE4,LDLR,LPIN1,LYN,LZTFL1,MCTP1,ME1,NAMPT,NFE2L1,NPC1,NTM,PLAUR,PLIN2,PPARG,RBPJ,RIPK2,RSPO3,SEL1L3,SELENOS,SLC39A14,STEAP2,TFPI,TNFAIP3,TNFRSF10B,TNIP1,UBE2Z,WDFY2,WTAP
Tumor Morphology	1.87E-07-1.18E-03	AKR1B1,ALCAM,ATF3,BDNF,BEX2,BID,BIRC3,CA12,CCL20,CLDN1,COX17,CSF2,CSF3,CTSL,CTSS,CXCL1,CXCL2,CXCL3,CXCL5,CXCL6,CXCL8,CYB5A,CYP51A1,DHCR7,DNMT3B,ESM1,FASN,FGF2,G0S2,GADD45A,GCH1,GDF15,HBEGF,HEY1,HTATIP2,ICAM1,IL1A,IL1B,IL24,IL32,IL6,IRF1,ITGA2,LYN,MMP3,NAMPT,NAPA,NRG1,NRP2,OLR1,PLAUR,PPARG,PRIM2,PRRX1,PSMA3,PTTG1,RAB27B,RBPJ,SAT1,SSTR1,TFPI,TNC,TNFRSF10B,TRIM25,TXNRD1,UCHL1,VCAM1,WASF3
Molecular Transport	4.24E-07-1.18E-03	ACSL5,AKR1B1,AKR1C1,ALOX5AP,ANG,ATF3,ATP2B1,BDNF,BEST1,BID,BLVRB,BPNT2,CMKLR2,COX17,CSF2,CSF3,CTSS,CXCL3,CXCL8,CYP3A5,CYP7B1,DHCR7,DNMT3B,EPM2A,ERN1,FADS1,FADS2,FASN,FDFT1,FGF2,FOXP1,G0S2,GADD45A,GCH1,GDF15,GPR39,GRIN2A,GSAP,HBEGF,HK2,HMGA1,HSD11B1,ICAM1,IGF2R,IL1A,IL1B,IL32,IL6,INSIG1,IRAK2,IRAK3,IRF1,KCNJ2,KCNMA1,LDLR,LIPG,LPIN1,LYN,LZTFL1,ME1,MGAT2,MGST1,MID1IP1,MMP3,NAMPT,NFE2L1,NFIL3,NMI,NPC…
Neurological Disease	4.85E-07-1.39E-03	ABLIM3,ACSL5,AFF1,AKR1C1,ALCAM,AMPD3,ANG,ANKK1,ANKRD22,AOX1,ATF3,ATP2B1,BDKRB1,BDNF,BEX2,BLVRB,BRCA2,C1GALT1,C1QTNF1,CA12,CADPS2,CAP2,CARINH,CASP4,CASP5,CCL20,CD58,CDH13,CHRNA5,CLDN11,CNTNAP2,COPE,COX17,CSF2,CSF3,CTSL,CTSS,CXCL1,CXCL2,CXCL6,CXCL8,CYP51A1,CYP7B1,CYSTM1,DHCR7,DTNA,EML1,EPM2A,ERN1,FADS1,FADS2,FADS3,FASN,FDFT1,FDPS,FGF2,FLRT2,FOXP1,GADD45A,GAS2L3,GBE1,GCH1,GCLM,GDF15,GPR39,GRIN2A,GSD…
Cell Morphology	7.6E-07-1.31E-03	ALCAM,ATF3,ATP6V0C,BDNF,BID,BRCA2,C1GALT1,CADPS2,CASP4,CMKLR2,CNTNAP2,CSF2,CSF3,CTSL,CXCL1,CXCL8,ERN1,FADS2,FASN,FGF2,FOXP1,G0S2,GADD45A,GAS2L3,GDF15,GPR39,HBEGF,HDAC9,HEY1,HK2,HMGA1,HUWE1,ICAM1,IGF2R,IL1A,IL1B,IL6,IL7R,IRAK2,IRAK3,KCNMA1,LDLR,LPIN1,LYN,LZTFL1,MID1,MYO5A,NRG1,NRP2,OLR1,P2RX4,P2RY6,PIM2,PLAUR,PLIN2,PPARG,PPP1R15A,PRLR,PTTG1,RAB27B,RBPJ,SCARB1,SCD,SEMA3A,SREBF2,ST6GAL1,TGFBR3,TMEM3…
Connective Tissue Development and Function	7.82E-07-1.16E-03	AKR1B1,ATF3,BDNF,BID,BTG3,CDH13,CEP120,CMKLR2,CNTNAP2,CSF2,CSF3,CTSL,CXCL1,CXCL8,DNMT3B,EREG,ERN1,FADS2,FASN,FGF2,FOXP1,G0S2,GADD45A,GDF15,HBEGF,HDAC9,HEY1,HMGA1,HSD11B1,HUWE1,ICAM1,IGF2R,IL1A,IL1B,IL32,IL6,IL7R,INSIG1,IRAK2,IRAK3,IRF1,KCNMA1,KLF5,LDLR,LPIN1,LRIG1,LRP8,LRRC8C,LYN,LZTFL1,MMP3,MXD1,NAMPT,NFE2L1,NFIL3,NFKBIZ,NPC1,NQO1,NRG1,OSCAR,P2RY6,PIM2,PLAUR,PLIN2,PPARG,PPP1R15A,PRDM16,PRLR,PTPR…
Cell Cycle	1.53E-06-1.1E-03	ATF3,BRCA2,CSF2,CSF3,CXCL5,CXCL8,EREG,FGF2,FOXP1,FZD8,GADD45A,GDF15,HBEGF,HEY1,HMGA1,IL1A,IL1B,IL24,IL32,IL6,IRF1,ITGA2,KLF5,LYN,NFKBIZ,NRG1,OLR1,PLAUR,PNPT1,PPARG,PRDM16,PTTG1,RBPJ,SCD,SREBF2,TNFAIP3,TXNRD1,VCAM1,WTAP
Gene Expression	1.53E-06-1.1E-03	ATF3,BRCA2,CSF2,CSF3,CXCL5,CXCL8,FGF2,FOXP1,FZD8,GDF15,HBEGF,HEY1,HMGA1,IL1A,IL1B,IL24,IL32,IL6,IRF1,ITGA2,KLF5,LYN,NFKBIZ,NRG1,OLR1,PLAUR,PNPT1,PPARG,PRDM16,PTTG1,RBPJ,SCD,SREBF2,TNFAIP3,TXNRD1,VCAM1,WTAP
Psychological Disorders	1.59E-06-9.66E-04	AFF1,ALCAM,AMPD3,ANG,ANKK1,ANKRD22,AOX1,ATF3,ATP2B1,BDNF,CA12,CADPS2,CASP4,CASP5,CCL20,CDH13,CHRNA5,CNTNAP2,CTSS,CXCL1,CXCL2,CXCL5,CXCL6,CXCL8,CYP7B1,CYSTM1,DHCR7,DTNA,EML1,EPM2A,ERN1,FADS1,FADS2,FASN,FDFT1,FDPS,FGF2,FOXP1,GDF15,GRIN2A,GSDME,GSTO1,HDAC9,HMGA1,HSD11B1,HUWE1,ICAM1,IFIT3,IL1A,IL1B,IL6,INSIG1,IRF1,LDLR,LIPG,LPXN,LRP8,MCTP1,MEI1,MICB,MOCOS,NAMPT,NAV3,NEDD4,NEK10,NFIL3,NFKBIZ,NPC1,NQO1…
Renal and Urological Disease	1.82E-06-9.8E-04	ABI3BP,ABLIM3,ACSL5,ADAP1,AGMAT,AKR1C2,ALCAM,ANKRD29,ANO10,AOX1,ARHGAP6,ARMCX1,ATF3,ATP2B1,BCL2A1,BDH1,BDKRB1,BDNF,BEST1,BEX2,BID,BIRC3,BLVRB,BRCA2,BTG3,C1QTNF1,CA12,CADPS2,CASP4,CAVIN3,CCDC171,CCL20,CDH13,CEP120,CFL2,CHRNA5,CLDN1,CLDN11,CMSS1,CNTNAP2,COA4,COPE,CPED1,CSF2,CSF3,CTSL,CTSS,CXCL1,CXCL2,CXCL3,CXCL5,CXCL6,CXCL8,CYP3A5,CYP51A1,CYP7B1,DDX60,DHCR7,DIPK2A,DTNA,ELK3,EPM2A,EREG,ERN1,ESM1,FAS…
Respiratory Disease	2.46E-06-1.28E-03	ABLIM3,AIFM2,AMPD3,ATF3,BAZ1A,BDNF,BID,BPNT2,C1GALT1,CA12,CARINH,CCL20,CDH13,CHRNA5,CLDN1,CSF2,CSF3,CTSS,CXCL1,CXCL3,CXCL8,CYP51A1,DNAJC1,DNMT3B,ERN1,FADS1,FADS2,FDFT1,FDPS,FOXP1,GADD45A,GCH1,GDF15,GPANK1,GRIN2A,GSAP,GSDME,GSTO1,HBEGF,HDAC9,HK2,HSD11B1,HTATIP2,ICAM1,IL1A,IL1B,IL31RA,IL32,IL6,IL7R,INSIG1,IRAK3,IRF1,ITGA2,KCNJ2,KCNMA1,KLF5,KLRD1,KYNU,LDLR,LRIG1,LRRN3,LYN,MFHAS1,MGST1,MICB,MIR99AHG,…
Cellular Function and Maintenance	3.4E-06-1.24E-03	AFF1,AKR1B1,AMPD3,ANG,ARMCX1,ATF3,ATP2B1,ATP6V0C,BAZ1A,BDKRB1,BDNF,BEX2,BID,BRCA2,BVES,C15orf48,C1QTNF1,CADPS2,CASP4,CASP5,CCL20,CDH13,CFL2,CLDN1,CMKLR2,COA4,CPEB4,CSF2,CSF3,CSNK2A3,CTSL,CTSS,CXCL1,CXCL3,CXCL5,CXCL8,CYP51A1,DNAJC1,EIF1AX,EPM2A,ERAP1,EREG,ERN1,FADS2,FGF2,FOXP1,FZD8,GBE1,GDF15,GPR39,GRIN2A,GSAP,HBEGF,HEBP1,HEY1,HK2,HMGA1,HSD11B1,HUWE1,ICAM1,IGF2R,IL1A,IL1B,IL24,IL31RA,IL36B,IL6,IL7…
Hematological Disease	3.45E-06-1.28E-03	ACSL5,AFF1,AKR1B1,ATF3,BCL2A1,BDH1,BDNF,BRCA2,C1GALT1,CDH13,CLDN1,CNTNAP2,CSF2,CTSL,CTSS,CXCL1,CXCL2,CXCL3,CXCL6,CXCL8,EPM2A,ERN1,FASN,FDFT1,FDPS,FGF2,HDAC9,HSD11B1,IGF2R,IL1A,IL1B,IL6,INSIG1,IRAK3,KCNJ2,KCNMA1,LDLR,LPIN1,LYN,MGAT2,NQO1,OLR1,P3H2,PDCD1LG2,PPARG,PPP1R15A,PRLR,PTTG1,SCARB1,SERPINB2,SLC26A4,SLC2A10,SSTR1,ST6GAL1,STEAP2,STX11,TFPI,TMEM71,TNFAIP6,TNIP1,TREM1,TXNRD1
Drug Metabolism	3.68E-06-1.59E-04	AKR1B1,AKR1C1,AKR1C2,ATF3,CSF2,CSF3,CXCL1,CXCL8,EREG,FASN,FGF2,HBEGF,IL1A,IL1B,IL32,IL6,KLF5,NAMPT,NPC1,NRG1,P2RX4,PPARG,PRLR,TNC
Endocrine System Development and Function	3.68E-06-1.39E-03	AKR1C1,AKR1C2,ATF3,BDNF,BLVRB,CADPS2,CSF2,CTSL,CXCL8,CYB5A,CYP3A5,EPM2A,FASN,FGF2,G0S2,GDF15,GPR39,HBEGF,HMGA1,HSD11B1,IL1A,IL1B,IL24,IL6,IRAK3,LDLR,LRRC8C,LRRN3,LZTFL1,NRG1,P2RY6,PPARG,PRLR,SAT1,SCARB1,SCD,SELENOS,SLC19A2,SLC2A10,STC2,UCHL1,WDFY2,WFS1,WTAP
Embryonic Development	4.17E-06-1.25E-03	AFF1,AKR1B1,ATF3,BDNF,BRCA2,BVES,C1GALT1,C1QTNF1,CCL20,CEP120,CFL2,CSF2,CSF3,CTSL,CTSS,CXCL1,CXCL5,CYP51A1,DHCR7,DIPK2A,EREG,ERN1,FADS2,FASN,FGF2,FLRT2,FOXP1,FZD8,GADD45A,GAS2L3,GCLM,GDF15,HBEGF,HDAC9,HEY1,HMGA1,HOXA7,HSD11B1,ICAM1,IGF2R,IL1A,IL1B,IL24,IL32,IL36B,IL6,IL7R,IRAK3,IRF1,ITGA2,KLF5,LPIN1,LRIG1,LYN,MGAT2,MMP3,MXD1,NFIL3,NFKBIZ,NPC1,NRG1,NRP2,P2RY6,PDCD1LG2,PLIN2,PPARG,PRDM16,PRLR,PTTG1…
Organ Morphology	4.57E-06-1.38E-03	ATF3,BDNF,CPEB4,CSF3,CTSL,DHCR7,EML1,FADS2,FASN,FDFT1,FGF2,FOXP1,G0S2,GAS2L3,GDF15,HBEGF,HDAC9,HEY1,HSF2,ICAM1,IGF2R,IL1B,IL6,ITGA2,KLF5,LDLR,LRP8,LRRC8C,ME1,MID1,NFE2L1,NPC1,NRG1,P2RY6,PAPPA2,PDC,PPARG,PRDM16,RBPJ,SAT1,SCARB1,SEMA3A,SLC2A10,SLC39A14,VCAM1,WDFY2,WWC1,XIRP2
Carbohydrate Metabolism	6E-06-1.31E-03	AKR1B1,AKR1C1,AKR1C2,BDKRB1,BDNF,BID,BLVRB,BPNT2,CSF2,CSF3,CXCL3,CXCL5,CXCL8,CYP3A5,EPM2A,ERN1,FADS1,FASN,FGF2,FOXP1,G0S2,GBE1,GDF15,GPR39,GSAP,GSTO1,HBEGF,HK2,HMGA1,HSD11B1,ICAM1,IL1A,IL1B,IL32,IL6,INSIG1,LDLR,LIPG,LPIN1,LYN,LZTFL1,ME1,MYO5A,NAMPT,NFE2L1,NQO1,NRG1,P2RY6,PGD,PID1,PIM2,PLA1A,PLAUR,PLIN2,PPARG,PPP1R15A,PRLR,PTTG1,RALA,RBPJ,SCARB1,SCD,SELENOS,SLC2A10,SLC2A6,SLC50A1,SREBF2,SRGN,ST3GA…
Protein Synthesis	7.39E-06-9.82E-04	ANG,ATF3,BDNF,CASP4,CASP5,CMKLR2,CPEB4,CSF2,CSF3,CSNK2A3,CTSL,CTSS,CYP51A1,CYP7B1,DNAJC1,EIF1AX,EPM2A,ERAP1,ERN1,FGF2,FOXP1,GADD45A,GCLM,GPR39,GRIN2A,GSAP,HBEGF,HMGA1,HSD11B1,ICAM1,IL1B,IL31RA,IL36B,IL6,IL7R,IRAK2,IRAK3,IRF1,ITGA2,LAMP3,LDLR,LIPG,LYN,LZTFL1,MGAT2,MID1,MMP16,MMP3,NCLN,NEDD4,NFE2L1,NFIL3,NFKBIZ,NIBAN1,NPC1,NQO1,NRG1,OLR1,PAPPA2,PDCD1LG2,PIM2,PLAUR,PLIN2,PNPT1,PPARG,PPP1R15A,PRLR,PR…
Lymphoid Tissue Structure and Development	7.63E-06-1.26E-03	AFF1,ALCAM,ANG,ATF3,ATP2B1,BCL2A1,BDNF,BID,BRCA2,CCL20,CD58,CDH13,CSF2,CSF3,CTSL,CTSS,CXCL1,CXCL2,CXCL5,CXCL8,ERAP1,ERN1,FASN,FGF2,FOXP1,FZD8,GADD45A,GCH1,HBEGF,HDAC9,HEY1,HMGA1,HOXA7,ICAM1,IGF2R,IL1A,IL1B,IL24,IL31RA,IL36B,IL6,IL7R,IRAK3,IRF1,ITGA2,LDLR,LPIN1,LYN,MGAT2,MXD1,NFE2L3,NFIL3,NFKBIZ,NPC1,NQO1,NRG1,P2RY6,PDCD1LG2,PIM2,PIR,PLAUR,PPARG,PRDM16,PRLR,PTTG1,PTX3,RALA,RBPJ,RELT,RIPK2,SCARB1,S…
Cellular Compromise	1.05E-05-1.24E-03	AKR1B1,ATF3,BDNF,BID,CSF2,CTSS,CXCL1,CXCL2,CXCL3,CXCL8,DHCR7,EPM2A,ERN1,FGF2,HSD11B1,HUWE1,ICAM1,IL1A,IL1B,IL24,IL6,ITGA2,LPIN1,LYN,MGAT2,NFE2L1,NFIL3,NIBAN1,NRG1,P2RX4,PLAUR,PPARG,PPP1R15A,RALA,RIPK2,SCARB1,SELENOS,SREBF2,STC2,STX11,TFPI,TNFAIP3,TNFRSF10B,TREM1,UCHL1,UFM1,VCAM1,WFS1,ZEB2
Nervous System Development and Function	2.31E-05-1.18E-03	ATF3,BDNF,CHRNA5,CLDN11,CNTNAP2,CPEB4,CSF2,CSF3,CXCL1,CXCL8,DHCR7,EML1,EPM2A,FASN,FGF2,FOXP1,HDAC9,HSF2,IGF2R,IL1A,IL1B,IL24,IL6,KCNJ2,LDLR,LPIN1,LRP8,LYN,MID1,MYO5A,NEDD4,NPC1,NRG1,NRP2,NTM,P2RY6,PAPPA2,PPARG,PPP1R15A,PRDM16,PTX3,RALA,RIPK2,SEMA3A,SLC16A7,SREBF2,TNC,TNFAIP6,UCHL1,WASF3,WFS1,WWC1,XAF1,ZEB2
Free Radical Scavenging	2.51E-05-2.58E-04	AKR1B1,AKR1C1,BDNF,BID,BPNT2,C15orf48,CSF2,CSF3,CXCL3,CXCL8,DNMT3B,FASN,FGF2,FOXP1,GCH1,GDF15,HK2,HMGA1,ICAM1,IL1A,IL1B,IL24,IL32,IL6,KLF5,LDLR,LYN,MMP3,NAMPT,NFE2L1,NFE2L3,NPC1,NQO1,OLR1,OSCAR,PDSS2,PGD,PLAUR,PNPT1,PPARG,PRDM16,RBPJ,RIPK2,SAT1,SCARB1,SREBF2,SRXN1,TGFBR3,TRIM25,TXNRD1,VCAM1
Cell-mediated Immune Response	4.01E-05-1.18E-03	CCL20,CSF2,CXCL1,CXCL8,FOXP1,GCH1,HBEGF,ICAM1,IL1B,IL6,IL7R,ITGA2,NQO1,PDCD1LG2,PPARG,SCARB1,ZEB2
Behavior	4.79E-05-4.79E-05	BDNF,CFL2,CHRNA5,CSF2,DHCR7,ERN1,FADS2,GCH1,GDF15,GPR39,HDAC9,HSD11B1,IL1A,IL1B,IL6,KCNJ2,KLF5,LZTFL1,NPC1,PLIN2,PPARG,PTTG1,RSPO3,SEMA3A,UCHL1
Hematopoiesis	4.83E-05-1.25E-03	AFF1,BDNF,BRCA2,CCL20,CSF2,CSF3,CTSL,CXCL1,CXCL2,CXCL5,CXCL8,ERN1,FASN,FGF2,FOXP1,FZD8,GADD45A,GDF15,HDAC9,HEY1,HMGA1,HOXA7,ICAM1,IGF2R,IL1A,IL1B,IL24,IL32,IL36B,IL6,IL7R,IRAK3,IRF1,LDLR,LPIN1,LYN,MGAT2,NFE2L1,NFIL3,NFKBIZ,NPC1,NQO1,P2RY6,PDCD1LG2,PIM2,PIR,PPARG,PPP1R15A,PRDM16,RALA,RBPJ,RIPK2,SCARB1,SEMA3A,SLC11A2,SLC19A2,SOX5,ST3GAL1,ST6GAL1,STX11,TAB3,TCIM,TNFAIP3,TREM1,VCAM1,ZEB2
Energy Production	8.65E-05-8.65E-05	ACSL5,AKR1C2,AOX1,BID,C1QTNF1,CYP3A5,FASN,G0S2,GDF15,HSD11B1,IL1B,IL6,IRAK2,LPIN1,PLIN2,PPARG,SAT1,SCARB1,SREBF2
Cellular Response to Therapeutics	9.88E-05-2.35E-04	ADAP1,ANG,BRCA2,CLDN1,CPEB4,CXCL8,EREG,ERN1,FASN,FOXP1,G0S2,GADD45A,GCH1,GCLM,GPR108,GSDME,HK2,HUWE1,IL7R,KLF5,KNSTRN,LDAF1,LPIN1,LYN,MGAT2,NEK10,NFE2L1,OLR1,PPARG,PSMA3,PTPRK,RAB27B,SCD,ST6GAL1,TIFA,TNFAIP3,TNFRSF10B,TRIM25,TXNRD1,WTAP,ZEB2
Reproductive System Development and Function	1.21E-04-1.31E-03	C1GALT1,CXCL8,EREG,FGF2,IL1B,KLF5,KNSTRN,NRG1,PRLR,PTTG1,PTX3,RBPJ,TNFAIP6,TRIM25
DNA Replication, Recombination, and Repair	1.24E-04-1.24E-04	ANG,ATF3,CSF2,FGF2,HBEGF,IGF2R,IL6,SAT1,WNK1
Nucleic Acid Metabolism	1.24E-04-3.34E-04	ANG,ATF3,CSF2,FASN,FGF2,HBEGF,IGF2R,IL1B,IL6,ME1,PGD,SAT1,SLC19A2,WNK1
Hypersensitivity Response	1.9E-04-1.09E-03	CDH13,CSF2,CXCL8,GADD45A,ICAM1,IL6,IRAK3,KLF5,LYN,NQO1,PLAUR,PPARG,RIPK2,TCIM
Hair and Skin Development and Function	2.61E-04-8.96E-04	BDNF,CDH13,CLDN1,CTSL,CXCL1,CXCL8,EREG,ERN1,FGF2,FOXP1,GADD45A,HBEGF,HOXA7,HUWE1,ICAM1,IL1A,IL24,IL6,ITGA2,KLF5,LPIN1,LRIG1,MXD1,NFKBIZ,PTPRK,RBPJ,RNF144B,SERPINB2,TNIP1
Humoral Immune Response	4.17E-04-4.6E-04	ATF3,CSF2,CSF3,CTSS,CYP7B1,GADD45A,IL31RA,IL6,IRAK3,IRF1,LDLR,LYN,NFIL3,NFKBIZ,PDCD1LG2,PPARG,PTTG1,RIPK2,ZC3H12C
Cellular Assembly and Organization	4.71E-04-7.82E-04	BID,CSF3,ICAM1,IL6,LYN,NAPA,PPARG,SCD
Organismal Functions	5.31E-04-1.12E-03	BID,BNC1,CSF2,ELK3,EREG,FGF2,GDF15,HBEGF,HK2,ICAM1,IL1A,IL1B,IL6,IRF1,MMP3,NRG1,PPARG,SCARB1
Ophthalmic Disease	6.49E-04-6.49E-04	CCL20,CSF2,CXCL1,ICAM1,IFIT3,IL1A,IL6,IRF1,MICB,TNFAIP3,TNIP1,VCAM1
Antigen Presentation	9.44E-04-9.44E-04	CSF2,CTSL,CTSS,ERAP1,LDLR,PDCD1LG2,SCARB1,UBE2L6
