# Supplementary material for: A microRNA generated via lysosomal processing of ribosomal RNA suppresses proinflammatory responses
Source: Life Sci Alliance. 2026 May 4;9(7):e202503536. doi: 10.26508/lsa.202503536 (PMC13139743; doi:10.26508/lsa.202503536)
Supplement: Supplementary file 6 [file LSA-2025-03536_TableS4.xlsx]

## Sheet: Sheet1
miRIDIAN microRNA Mimics	Mature (active) strand (Dharmacon)
Negative Control #1 (miR-CTRL)	UCACAACCUCCUAGAAAGAGUAGA
miR-4488	AGGGGGCGGGCUCCGGCG
siGENOME siRNA molecules	Mature (active) strand (Dharmacon)
Control-pool Non-targeting #2 (siCTRL)	UAAGGCUAUGAAGAGAUAC
siSIDT2 SMARTpool (mix)
siSIDT2 oligo 1	GCAGAAAGACGCCGAGUUU
siSIDT2 oligo 2	GCACGCAGCUCUAUUACAU
siSIDT2 oligo 3	GCAAGUACCUCUACCAAAA
siSIDT2 oligo 4	GGACCUCUCUUACGGUUAC
