# Supplementary material for: A microRNA generated via lysosomal processing of ribosomal RNA suppresses proinflammatory responses
Source: Life Sci Alliance. 2026 May 4;9(7):e202503536. doi: 10.26508/lsa.202503536 (PMC13139743; doi:10.26508/lsa.202503536)
Supplement: Supplementary file 8 [file LSA-2025-03536_TableS5.xlsx]

## Sheet: Primers
qPCR primers	Forward	Reverse
ATF4	CAGCAAGGAGGATGCCTTCT	ACCCAACAGGGCATCCAA
CXCL1	AGCTTGCCTCAATCCTGCAT	TTGGATTTGTCACTGTTCAGCAT
DDIT3	CTGGAAATGAAGAGGAAGAATCAAA	CAGCCAAGCCAGAGAAAGCA
DNAJB9	TGAAGTACCACCCTGACAAAAATAAG	CATATGCTTCTGCAATCTCTCTGAA
ERN1	GGAATCCTCTACATGGGTAAAAAGC	TCTGCAAAGGCCGATGACA
ERO1LB	GGAGCCCTGTCCAGAGAGTAAA	TTTGGTATTGTTTGCCATTTTCA
HSPA5	CGCCAAGCGGCTCATC	AACCACCTTGAACGGCAAGA
IL1A	TTCTGAAGAAGAGACGGTTGAGTTT	GACCTAGGCTTGATGATTTCTCCT
IL1B	CCCTAAACAGATGAAGTGCTCCTT	GCTGTAGTGGTGGTCGGAGATT
IL8	TCACTGTGTGTAAACATGACTTCCA	TGGCAAAACTGCACCTTCAC
NFKB1 (a, b)	GTGGTCGGCTTCGCAAAC	CCTCTGTCATTCGTGCTTCCA
NFKB2 (a, b)	GCTGCGTGCACTGCTTCA	GTGTACTGGATACAGTCCCTCAAAGTC
RELB (a, b)	CCCCGGCACAGTTTTAACA	GCTCAATGGCAGCCTCAATC
RPL8 (a, b)	GCGGACGGAGCTGTTCATT	TGTTGAGCTGGGCCTTCTTG
SIDT2	CCACCAAGAATGAGTCGGAGAT	CCCCAGTCCTGAGCACAAAA
miR-21-5p (a)	TAGCTTATCAGACTGATGTTGAAAAA	GCATAGACCTGAATGGCGGTA
SNORD44 (a)	GCAAATGCTGACTGAACATGAA	GCATAGACCTGAATGGCGGTA
miR-4488 (a, b)	AGGGGGCGGGCTCCGG	GCATAGACCTGAATGGCGGTAAGGGTGTGG
SNORD44 (Tm 66) (b)	CCTGGATGATGATAAGCAAATGCTGACTGAACATGAAGG	GCATAGACCTGAATGGCGGTAAGGGTGTGG
