# Supplementary material for: A microRNA generated via lysosomal processing of ribosomal RNA suppresses proinflammatory responses
Source: Life Sci Alliance. 2026 May 4;9(7):e202503536. doi: 10.26508/lsa.202503536 (PMC13139743; doi:10.26508/lsa.202503536)
Supplement: Supplementary file 9 [file LSA-2025-03536_TableS6.xlsx]

## Sheet: Sheet1
First strand RT primer	GTGACTGGAGTTCAGACGTGTGCTCTTCCGATCT-DNNDNN-T(n)V
Second strand primer	ACACTCTTTCCCTACACGACGCTCTTCCGATCT-HNNHNN- agggggcgggctccgg
Primer for 2nd PCR: barcode forward (p5 + i5 barcode)	AATGATACGGCGACCACCGAGATCTACAC-Barcode-ACACTCTTTCCCTACACGACGCTCTTCCGATCT
Primer for 2nd PCR: barcode reverse (p7 + i7 barcode)	CAAGCAGAAGACGGCATACGAGAT-Barcode-GTGACTGGAGTTCAGACGTGTGCTCTTCCGATC
